# Supplementary material for: In Situ Formation of Surface-Induced Oxygen Vacancies in Co9S8/CoO/NC as a Bifunctional Electrocatalyst for Improved Oxygen and Hydrogen Evolution Reactions
Source: Nanomaterials (Basel). 2021 Aug 30;11(9):2237. doi: 10.3390/nano11092237 (PMC8471348; doi:10.3390/nano11092237)
Supplement: Supplementary file 1 [file nanomaterials-11-02237-s001.zip]

Archive with 1 entries (1 files):
- nanomaterials-1341534-supplementary.pdf
